# Supplementary material for: Defining a “Good Death”: Exploring Veterinarians’ Perceptions of Companion Animal Euthanasia
Source: Animals (Basel). 2023 Jun 26;13(13):2117. doi: 10.3390/ani13132117 (PMC10339858; doi:10.3390/ani13132117)
Supplement: Supplementary file 1 [file animals-13-02117-s001.zip]

Archive with 1 entries (1 files):
- animals-2408208 - Supplementary file.pdf
